# Supplementary material for: Anti-inflammatory and Pro-apoptotic Effects of 18beta-Glycyrrhetinic Acid In Vitro and In Vivo Models of Rheumatoid Arthritis
Source: Front Pharmacol. 2021 Jul 26;12:681525. doi: 10.3389/fphar.2021.681525 (PMC8351798; doi:10.3389/fphar.2021.681525)
Supplement: Supplementary file 2 [file DataSheet3.xls]

## Sheet: MH7A cells (raw data)
MH7A cells
Figure 1
IL-6
	GAPDH-1	GAPDH-2	GAPDH-3	IL-6-1	IL-6-2	IL-6-3	∆CT-1	∆CT-2	∆CT-3	∆∆CT-1	∆∆CT-2	∆∆CT-3	2-∆∆CT-1	2-∆∆CT-2	2-∆∆CT-3
Contrl	14.4612	14.4896	14.56	23.0839	23.7407	23.2464	8.6227	9.2511	8.6864	0	0	0	1	1	1
TNF-α	14.8349	14.5848	14.6827	17.2849	17.1138	16.7986	2.45	2.529	2.1159	-6.1727	-6.7221	-6.5705	72.1386	105.573	95.0424
TNF-α+18β-GA 100μM	14.876	14.9491	14.6366	18.3121	18.4238	19.3173	3.4361	3.4747	4.6807	-5.1866	-5.7764	-4.0057	36.4185	54.8112	16.0633
TNF-α+18β-GA 200μM	14.9905	14.6833	14.8125	22.0697	22.3517	21.8178	7.0792	7.6684	7.0053	-1.5435	-1.5827	-1.6811	2.91501	2.9953	3.20672
IL-1β
	GAPDH-1	GAPDH-2	GAPDH-3	IL-1β-1	IL-1β-2	IL-1β-3	∆CT-1	∆CT-2	∆CT-3	∆∆CT-1	∆∆CT-2	∆∆CT-3	2-∆∆CT-1	2-∆∆CT-2	2-∆∆CT-3
Contrl	25.4288	25.5168	25.3408	20.7885	19.8232	22.5716	-4.6403	-5.6936	-2.7692	0	0	0	1	1	1
TNF-α	25.6463	25.7464	25.5551	17.8501	17.7092	19.8851	-7.7963	-8.0372	-5.67	-3.156	-2.3436	-2.9008	8.91355	5.07568	7.4684
TNF-α+18β-GA 100μM	25.5953	25.7466	25.4441	18.5808	17.963	20.5701	-7.01455	-7.7836	-4.874	-2.37425	-2.09	-2.1048	5.18466	4.25748	4.30138
TNF-α+18β-GA 200μM	25.9708	25.7089	26.2328	19.8996	18.8323	22.0224	-6.07125	-6.8766	-4.21035	-1.43095	-1.183	-1.44115	2.69624	2.27048	2.71537
COX-2
	GAPDH-1	GAPDH-2	GAPDH-3	COX-2-1	COX-2-2	COX-2-3	∆CT-1	∆CT-2	∆CT-3	∆∆CT-1	∆∆CT-2	∆∆CT-3	2-∆∆CT-1	2-∆∆CT-2	2-∆∆CT-3
Contrl	14.4612	14.4896	14.56	20.4943	20.5737	19.7219	6.0331	6.0841	5.1619	0	0	0	1	1	1
TNF-α	14.8349	14.5848	14.6827	16.2123	16.1652	16.1819	1.3774	1.5804	1.4992	-4.6557	-4.5037	-3.6627	25.2061	22.6855	12.6643
TNF-α+18β-GA 100μM	14.876	14.9491	14.6366	17.8185	18.0074	17.7848	2.9425	3.0583	3.1482	-3.0906	-3.0258	-2.0137	8.5185	8.14435	4.03817
TNF-α+18β-GA 200μM	14.9905	14.6833	14.8125	19.3749	19.5181	19.0564	4.3844	4.8348	4.2439	-1.6487	-1.2493	-0.918	3.13551	2.37726	1.88949
Figure 3
FOXO3
	GAPDH-1	GAPDH-2	GAPDH-3	FOXO3-1	FOXO3-2	FOXO3-3	∆CT-1	∆CT-2	∆CT-3	∆∆CT-1	∆∆CT-2	∆∆CT-3	2-∆∆CT-1	2-∆∆CT-2	2-∆∆CT-3
Contrl	19.1356	18.2218	23.8294	27.3879	27.4466	29.6225	8.25229	9.22485	5.79313	-0.297913	-0.199238	-0.787691	1.22936	1.14809	1.72631
TNF-α	19.553	17.7817	25.6032	28.1032	27.2058	32.1841	8.55021	9.42409	6.58082	0	0	0	1	1	1
TNF-α+18β-GA 100μM	19.0726	18.0675	25.2507	27.4779	27.4416	30.5917	8.40522	9.37413	5.34095	-0.144983	-0.0499593	-1.23987	1.10572	1.03524	2.36178
TNF-α+18β-GA 200μM	19.0991	18.2035	25.8521	25.9797	26.2182	29.8546	6.88064	8.01473	4.00253	-1.66957	-1.40935	-2.57829	3.1812	2.65618	5.97231
Ki67
	GAPDH-1	GAPDH-2	GAPDH-3	Ki67-1	Ki67-2	Ki67-3	∆CT-1	∆CT-2	∆CT-3	∆∆CT-1	∆∆CT-2	∆∆CT-3	2-∆∆CT-1	2-∆∆CT-2	2-∆∆CT-3
Contrl	19.1356	18.2218	19.6759	28.3556	26.487	28.0188	9.21998	8.26521	8.34298	0.298722	-0.0594101	0.0965696	0.812972	1.04204	0.935254
TNF-α	19.553	17.7817	19.8809	28.4743	26.1063	28.1274	8.92126	8.32462	8.24642	0	0	0	1	1	1
TNF-α+18β-GA 100μM	19.0726	18.0675	20.0305	28.9622	27.2268	28.4616	9.88954	9.15933	8.43107	0.968277	0.834711	0.18465	0.511116	0.560695	0.879863
TNF-α+18β-GA 200μM	19.0991	18.2035	20.1548	29.1642	29.7771	30.1555	10.0651	11.5735	10.0007	1.14387	3.24893	1.7543	0.452545	0.10519	0.296417

## Sheet: RAW264.7 cells (raw data)
RAW264.7 cells
Figure 1
IL-6
	β-actin-1	β-actin-2	β-actin-3	IL-6-1	IL-6-2	IL-6-3	∆CT-1	∆CT-2	∆CT-3	∆∆CT-1	∆∆CT-2	∆∆CT-3	2-∆∆CT-1	2-∆∆CT-2	2-∆∆CT-3
Contrl	11.1477	11.2432	11.0795	33.6292	34.1524	34.5464	22.4815	22.9091	23.467	-0.471047	-0.0433833	0.51443	1.38611	1.03053	0.700069
LPS	10.5389	10.2379	10.4145	22.8868	22.6861	22.7748	12.3479	12.4482	12.3604	-10.6047	-10.5044	-10.5922	1557.11	1452.55	1543.7
LPS+18β-GA 100μM	12.8492	12.6036	12.846	28.4651	28.0658	28.4977	15.616	15.4622	15.6517	-7.33658	-7.49029	-7.30081	161.633	179.804	157.675
LPS+18β-GA 200μM	12.8371	12.7483	12.9962	29.4509	29.2685	29.0512	16.6138	16.5201	16.055	-6.33871	-6.43242	-6.89757	80.9362	86.3677	119.227
IL-1β
	β-actin-1	β-actin-2	β-actin-3	IL-1β-1	IL-1β-2	IL-1β-3	∆CT-1	∆CT-2	∆CT-3	∆∆CT-1	∆∆CT-2	∆∆CT-3	2-∆∆CT-1	2-∆∆CT-2	2-∆∆CT-3
Contrl	11.1477	11.2432	11.0795	24.7954	23.8548	22.2296	13.6476	12.6116	11.1502	1.17786	0.14178	-1.31964	0.442008	0.9064	2.49603
LPS	10.5389	10.2379	10.4145	12.7825	12.6388	12.6424	2.24365	2.40084	2.22796	-10.2261	-10.069	-10.2418	1197.77	1074.13	1210.87
LPS+18β-GA 100μM	12.8492	12.6036	12.846	17.8856	17.549	17.4229	5.03643	4.94543	4.57698	-7.43336	-7.52435	-7.89281	172.848	184.101	237.669
LPS+18β-GA 200μM	12.8371	12.7483	12.9962	21.0295	20.3989	20.6838	8.19236	7.65051	7.68755	-4.27743	-4.81928	-4.78223	19.3925	28.2324	27.5167
COX-2
	β-actin-1	β-actin-2	β-actin-3	COX-2-1	COX-2-2	COX-2-3	∆CT-1	∆CT-2	∆CT-3	∆∆CT-1	∆∆CT-2	∆∆CT-3	2-∆∆CT-1	2-∆∆CT-2	2-∆∆CT-3
Contrl	11.1477	11.2432	11.0795	21.1713	21.6287	21.4847	10.0235	10.3855	10.4052	-0.247905	0.114104	0.133801	1.18748	0.923956	0.911427
LPS	10.5389	10.2379	10.4145	14.4977	14.5382	14.9153	3.95885	4.30027	4.50081	-6.31258	-5.97116	-5.77062	79.4832	62.7333	54.5922
LPS+18β-GA 100μM	12.8492	12.6036	12.846	17.7741	18.115	18.0102	4.92493	5.51145	5.16427	-5.34651	-4.75998	-5.10716	40.6873	27.0955	34.4674
LPS+18β-GA 200μM	12.8371	12.7483	12.9962	19.3642	18.8724	18.9287	6.52706	6.12405	5.93244	-3.74437	-4.14739	-4.339	13.4019	17.721	20.238
Figure 3
FOXO1
	β-actin-1	β-actin-2	β-actin-3	FOXO1-1	FOXO1-2	FOXO1-3	∆CT-1	∆CT-2	∆CT-3	∆∆CT-1	∆∆CT-2	∆∆CT-3	2-∆∆CT-1	2-∆∆CT-2	2-∆∆CT-3
Contrl	11.6371	11.5615	11.585	33.4366	33.0413	32.5697	21.7995	21.4798	20.9847	0.378172	0.0584313	-0.436603	0.769412	0.960308	1.35341
LPS	10.9192	11.0441	10.9271	34.5651	33.5294	34.5936	23.6459	22.4853	23.6665	2.22452	1.06398	2.24515	0.21397	0.478312	0.210932
LPS+18β-GA 100μM	13.1437	12.8365	13.0211	33.1018	31.6544	31.6788	19.9581	18.8179	18.6577	-1.46322	-2.60342	-2.76359	2.75724	6.07728	6.79086
LPS+18β-GA 200μM	13.4467	13.3145	13.3658	31.3386	31.166	30.804	17.8919	17.8515	17.4382	-3.52942	-3.56984	-3.98312	11.5468	11.8749	15.8139
FOXO3
	β-actin-1	β-actin-2	β-actin-3	FOXO2-1	FOXO2-2	FOXO2-3	∆CT-1	∆CT-2	∆CT-3	∆∆CT-1	∆∆CT-2	∆∆CT-3	2-∆∆CT-1	2-∆∆CT-2	2-∆∆CT-3
Contrl	11.6371	11.5615	11.585	21.3687	21.3758	21.4577	9.73162	9.81429	9.87271	-0.0745892	0.00808486	0.0665043	1.05306	0.994412	0.954949
LPS	10.9192	11.0441	10.9271	23.0583	23.1076	23.1861	12.1391	12.0636	12.2591	2.33291	2.25737	2.45285	0.198484	0.209154	0.182649
LPS+18β-GA 100μM	13.1437	12.8365	13.0211	22.8181	22.8103	22.8093	9.67438	9.97385	9.7882	-0.13183	0.167644	-0.0180078	1.09568	0.890295	1.01256
LPS+18β-GA 200μM	13.4467	13.3145	13.3658	22.6607	22.8227	22.498	9.21401	9.50818	9.13216	-0.592192	-0.298022	-0.674047	1.50754	1.22946	1.59554
FOXO4
	β-actin-1	β-actin-2	β-actin-3	FOXO3-1	FOXO3-2	FOXO3-3	∆CT-1	∆CT-2	∆CT-3	∆∆CT-1	∆∆CT-2	∆∆CT-3	2-∆∆CT-1	2-∆∆CT-2	2-∆∆CT-3
Contrl	11.6371	11.5615	11.585	24.0139	24.3275	24.0033	12.3768	12.766	12.4183	-0.143551	0.245604	-0.102053	1.10462	0.843463	1.0733
LPS	10.9192	11.0441	10.9271	25.2131	25.3836	25.3914	14.2939	14.3395	14.4643	1.77352	1.81911	1.94392	0.292493	0.283397	0.259909
LPS+18β-GA 100μM	13.1437	12.8365	13.0211	24.9729	24.6547	24.7417	11.8292	11.8182	11.7206	-0.691152	-0.702202	-0.799774	1.61457	1.62699	1.74083
LPS+18β-GA 200μM	13.4467	13.3145	13.3658	24.3711	24.3199	24.3864	10.9244	11.0054	11.0206	-1.59601	-1.51501	-1.49977	3.02306	2.85802	2.82797
